# Supplementary material for: Potential Drug-Related Problems in Pediatric Patients—Describing the Use of a Clinical Decision Support System at Pharmacies in Sweden
Source: Pharmacy (Basel). 2023 Feb 14;11(1):35. doi: 10.3390/pharmacy11010035 (PMC9967379; doi:10.3390/pharmacy11010035)
Supplement: Supplementary file 1 [file pharmacy-11-00035-s001.zip]

Archive with 1 entries (1 files):
- pharmacy-2043216-supplementary.pdf
